# Supplementary material for: Comprehensive analysis of the skeletal phenotype in Chst14−/− mice: implications for dermatan sulfate in bone structure and strength
Source: Glycobiology. 2026 May 15;36(7):cwag037. doi: 10.1093/glycob/cwag037 (PMC13196589; doi:10.1093/glycob/cwag037)
Supplement: Supplementary_matrials_cwag037 [file supplementary_matrials_cwag037.zip]

Archive with 15 entries (15 files):
- Supplementary Table S12 (Glyco Revise).pdf
- Supplementary_Figure_S1_20260419.pdf
- Supplementary_Figure_S2_20260419.pdf
- Supplementary_Figure_S3_20260419.pdf
- Supplementary_Table_S1_(Glyco_Revise).pdf
- Supplementary_Table_S2_(Glyco_Revise).pdf
- Supplementary Table S3 (Glyco Revise).pdf
- Supplementary Table S4 (Glyco Revise).pdf
- Supplementary Table S5 (Glyco Revise).pdf
- Supplementary Table S6 (Glyco Revise).pdf
- Supplementary Table S7 (Glyco Revise).pdf
- Supplementary Table S8 (Glyco Revise).pdf
- Supplementary Table S9 (Glyco Revise).pdf
- Supplementary Table S10 (Glyco Revise).pdf
- Supplementary Table S11 (Glyco Revise).pdf
